# Supplementary material for: The Role of Male Reproductive Organs in the Transmission of African Swine Fever—Implications for Transmission
Source: Viruses. 2021 Dec 24;14(1):31. doi: 10.3390/v14010031 (PMC8782017; doi:10.3390/v14010031)
Supplement: Supplementary file 1 [file viruses-14-00031-s001.zip]

Archive with 1 entries (1 files):
- viruses-1485166-supplementary.xlsx
